# Supplementary material for: The Influence of Genetic Polymorphisms on the Expression of Interleukin-1beta, Prostaglandin E2 and Tumor Necrosis Factor Alpha in Peri-Implant Crevicular Fluid: A Cross-Sectional Study
Source: Int J Mol Sci. 2024 Jan 4;25(1):651. doi: 10.3390/ijms25010651 (PMC10779319; doi:10.3390/ijms25010651)
Supplement: Supplementary file 1 [file ijms-25-00651-s001.zip]

Archive with 1 entries (1 files):
- ijms-2781823-supplementary.xlsx
