# Supplementary material for: The Influence of Genetic Polymorphisms on the Expression of Interleukin-1beta, Prostaglandin E2 and Tumor Necrosis Factor Alpha in Peri-Implant Crevicular Fluid: A Cross-Sectional Study
Source: Int J Mol Sci. 2024 Jan 4;25(1):651. doi: 10.3390/ijms25010651 (PMC10779319; doi:10.3390/ijms25010651)
Supplement: Supplementary file 1 [file ijms-25-00651-s001.zip › ijms-2781823-supplementary.xlsx]

## Sheet: Periodontite
Table S1: data supporting reported results
Patient	Group	Group	Age	Age (Codes)	Sex	Smoking habits	Full mouth plaque score (codes)	Full-mouth plaque score	Maximum PD	Average PD	Implant function time	IL-1RN	IL-1 A - CC	IL-1 A - CT	IL-1 A - TT	IL-1 B - CC	IL-1 B - CT	IL-1 B - TT	IL-1 Positive Genotype	PICF VOLUME (μl)	Colection area PD	Concentration IL-1𝛃 (pg/μl)	Concentration TNF-α (pg/μl)	Concentration PGE2 (pg/μl)
52	1	1	54	0	1	0	1	28	5	4.2	8	1	1	0	0	1	0	0	0	0.41	5	4.206	0.698	75.349
53	1	2	57	0	2	0	0	10	4	3	20	1	1	0	0	1	0	0	0	0.35	4	1.705	0.102	66.907
54	2	1	42	0	2	1	1	44	9	6.5	19	1	1	0	0	1	0	0	0	0.38	8	6.079	0.138	91.709
55	1	2	57	0	2	0	1	28	4	4	10	1	0	0	1	0	1	0	1	0.44	4	3.158	1.713	88.842
56	1	2	60	1	1	0	0	17	5	3	2	1	1	0	0	1	0	0	0	0.23	5	78.878	0.616	138.556
57	1	2	66	1	1	1	0	0	3	3	4	1	1	0	0	1	0	0	0	0.09	3	17.178	2.962	394.38
58	2	1	73	1	1	0	1	28	7	5	7	1	1	0	0	1	0	0	0	0.55	7	18.877	3.605	116.446
59	2	2	52	0	2	1	1	47	6	4.5	3	1	0	1	0	1	0	0	0	0.43	6	4.364	0.226	157.03
60	1	2	70	1	2	1	1	21	4	3	4	1	0	1	0	0	1	0	1	0.24	4	1.232	0.143	229.471
61	1	1	41	0	1	1	1	35	3	2.7	12	2	1	0	0	1	0	0	0	0.08	3	73.99	1.54	835.804
62	1	1	46	0	2	0	1	53	3	2.3	15	1	1	0	0	1	0	0	0	0.07	3	40.889	0.36	818.127
63	1	2	65	1	2	0	1	33	5	3.5	13	1	1	0	0	1	0	0	0	0.12	5	6.062	0.438	589.241
64	1	1	64	1	2	1	0	2	4	3.5	5	1	1	0	0	1	0	0	0	0.04	4	2.725	1.47	1565.29
65	1	2	52	0	1	1	1	39	3	3	10	1	0	1	0	1	0	0	0	0.56	3	271.8	0.815	416.203
66	1	2	74	1	1	0	1	18	5	4	6	1	1	0	0	1	0	0	0	0.38	5	3.497	0.748	93.862
68	1	1	53	0	1	0	1	28	3	2.2	10	1	0	1	0	0	1	0	1	0.97	3	6.389	0.082	48.897
69	1	2	71	1	1	0	0	5	4	4	11	2	1	0	0	1	0	0	0	0.09	4	8.553	3.689	402.376
70	1	2	63	1	1	1	0	13	4	2.5	8	2	0	1	0	1	0	0	0	1.25	4	16.997	0.79	40.227
71	2	2	56	0	2	1	1	26	7	7	6	1	0	1	0	0	1	0	1	1.25	7	1.759	0.035	34.719
72	1	2	69	1	2	0	1	44	4	3.5	5	1	0	1	0	0	1	0	1	0.52	3	3.98	0.669	86.117
73	1	2	51	0	2	1	1	28	3	2	9	2	0	1	0	0	1	0	1	0.24	2	25.578	16.203	184.83
74	2	2	90	1	2	0	1	54	10	8.5	20	1	1	0	0	1	0	0	0	1.25	10	26.952	0.961	43.044
76	1	1	45	0	2	0	1	23	4	2.7	20	1	1	0	0	1	0	0	0	0.24	3	8.472	1.795	219.467
77	2	2	66	1	2	0	1	20	6	4	4	1	1	0	0	1	0	0	0	0.54	6	3.111	0.047	62.194
78	2	2	50	0	1	1	1	43	6	4.5	12	1	1	0	0	1	0	0	0	0.56	4	11.828	0.208	121.69
79	1	1	65	1	1	0	0	11	4	2.8	12	1	0	1	0	0	1	0	1	0.8	4	50.624	1.319	59.783
80	2	2	68	1	2	0	1	26	7	5	4	1	0	0	1	0	1	0	1	0.29	7	70.786	1.09	269.947
81	2	1	48	0	2	0	1	24	6	4.8	8	1	0	0	1	0	1	0	1	0.93	4	3.423	0.158	52.54
82	1	2	45	0	1	1	1	27	5	3.5	4	1	0	1	0	0	1	0	1	0.66	4	30.591	0.253	87.482
83	1	1	60	1	2	0	0	10	4	2.5	5	1	1	0	0	1	0	0	0	0.88	3	8.495	0.054	82.869
84	2	2	71	1	1	0	1	40	11	8	11	1	0	0	1	1	0	0	0	0.36	9	82.603	6.023	150.375
85	1	1	65	1	1	0	1	25	3	3	9	1	1	0	0	1	0	0	0	0.1	3	64.702	1.634	488.331
87	2	2	60	1	2	1	0	17	8	7	6	1	0	0	1	1	0	0	0	0.95	7	0.393	0.041	46.501
88	2	2	57	0	2	1	1	18	10	8	20	1	1	0	0	1	0	0	0	1.23	9	36.72	1.147	110.264
89	1	2	66	1	1	0	1	25	5	4	5	1	1	0	0	0	1	0	0	0.82	5	17.6	0.379	61.469
90	2	1	49	0	1	1	1	23	6	4.8	14	1	1	0	0	1	0	0	0	0.355	6	13.357	0.351	135.375
92	2	2	58	0	2	1	1	23	6	4.5	4	1	0	0	1	0	1	0	1	0.21	6	11.16	0.623	287.849
93	2	2	73	1	2	0	1	19	4	3	8	2	1	0	0	1	0	0	0	0.81	3	34.311	1.528	177.067
94	1	1	55	0	1	0	0	12	4	2.8	4	1	0	1	0	1	0	0	0	1.18	4	1.246	0.103	48.095
95	2	1	78	1	1	1	0	5	6	4.8	14	1	1	0	0	1	0	0	0	0.63	6	2.86	1.648	116.768
96	2	1	50	0	2	0	0	10	6	4.2	1	2	1	0	0	0	1	0	0	0.405	6	1.895	1.691	183.492
97	2	2	45	0	1	1	0	6	5	4	16	2	0	1	0	1	0	0	0	0.24	4	7.601	1.831	1053.39
98	1	1	52	0	1	0	0	10	4	2.8	10	1	1	0	0	1	0	0	0	0.535	3	2.194	0.319	91.85
99	2	2	56	0	2	0	0	15	7	5	3	1	0	1	0	1	0	0	0	0.975	7	0.626	0.233	45.708
100	2	2	51	0	1	1	1	25	6	3.5	10	1	0	1	0	0	1	0	1	0.6	6	31.098	1.106	287.629
101	2	1	38	0	2	1	0	8	6	4.3	4	1	1	0	0	0	0	1	0	0.5	6	27.51	0.691	105.182
102	2	1	59	0	1	0	1	20	8	6	4	1	1	0	0	1	0	0	0	0.545	8	6.02	3.052	119.508
103	1	2	62	1	1	0	0	10	4	3	10	1	1	0	0	1	0	0	0	0.5	3	32.159	2.275	155.126
104	1	2	58	0	2	1	1	22	4	3	1	1	0	1	0	0	1	0	1	0.245	4	0.939	0.293	167.04
105	2	2	61	1	2	1	1	30	12	7.5	5	1	0	1	0	1	0	0	0	0.85	10	12.524	1.324	65.836
106	2	2	69	1	1	0	1	20	6	5	5	1	1	0	0	1	0	0	0	1.125	5	0.313	0.051	34.374
SUBTITLE:	1- Peri-implant health	1- Periodontal Health	years	0- Adults (20-59)	1-Female	1- Smoker or former smoker	1 - > 15 %	(%)	PD - Probing Depth	PD - Probing Depth	years	1- Alele 1	1- CC	1- CT	1- TT	1- CC	1- CT	1- TT	1- YES	PICF - peri-implant crevicular fluid	PD - Probing Depth
	2- Peri-implantitis	2- Periodontitis		1- Elderly (60+)	2- Male	0- Non-smoker	0 - < ou = 15%		(mm)	(mm)		2- Alele 2/3/5	0- NO CC	0- NO CT	0-NO TT	0- NO CC	0- NO CT	0- NO TT	2- NO

## Sheet: Folha1
1
2
3
4
5
6
7
8
9
10
11
12
13
14
15
16
17
18
19
20	0
21	0
22	0
23	0
24	0
25	0
26	0
27	0
28	0
29	0
30	0
31	0
32	0
33	0
34	0
35	0
36	0
37	0
38	0
39	0
40	0
41	0
42	0
43	0
44	0
45	0
46	0
47	0
48	0
49	0
50	0
51	0
52	0
53	0
54	0
55	0
56	0
57	0
58	0
59	0
60	1
61	1
62	1
63	1
64	1
65	1
66	1
67	1
68	1
69	1
70	1
71	1
72	1
73	1
74	1
75	1
76	1
77	1
78	1
79	1
80	1
81	1
82	1
83	1
84	1
85	1
86	1
87	1
88	1
89	1
90	1
91	1
92	1
93	1
94	1
95	1
96	1
97	1
98	1
99	1
100	1
